# Supplementary material for: Self-esteem modulates the ERP processing of emotional intensity in happy and angry faces
Source: PLoS One. 2019 Jun 6;14(6):e0217844. doi: 10.1371/journal.pone.0217844 (PMC6553736; doi:10.1371/journal.pone.0217844)
Supplement: S1 Appendix — (XLSX) [file pone.0217844.s001.xlsx]

## Sheet: Sheet1
number	group	gender	age	score	P40	P70	P100	P40_ACC	P70_ACC	P100_ACC	N40	N70	N100	N40_ACC	N70_ACC	N100_ACC	Q1	Q2	Q3	Q4	Q5	Q6	Q7	Q8	Q9	Q10
1	2	2	20	29	512.58	499.77	500.5	0.95	0.97	1	514.97	476.27	469.65	0.95	1	1	3	3	3	3	3	3	3	2	3	3
2	1	1	21	17	699.24	660.85	608.08	0.85	1	0.97	644.26	611.21	664.08	0.95	0.97	0.97	2	3	1	3	1	1	3	1	1	1
3	1	1	19	19	540.51	617.6	535.25	0.77	1	1	577.52	512.8	522.85	0.55	1	1	3	4	2	1	2	1	2	1	2	1
4	1	2	19	19	807.15	870.5	889.08	0.97	1	1	799.58	841	892.38	0.55	0.97	0.97	1	2	2	2	2	2	2	2	2	2
5	2	1	21	30	521.41	526.84	500.47	0.85	0.8	0.85	628.44	612.83	606.5	0.8	0.88	0.95	3	3	3	3	3	3	3	2	3	4
6	2	2	21	30	559.97	550.29	539.27	0.85	0.95	1	526.87	540.72	515.58	0.75	0.97	1	3	3	3	3	3	3	3	1	4	4
7	1	2	20	20	609.18	605.05	603.1	0.97	0.97	0.97	550.28	503.95	488.55	0.97	1	1	3	2	2	2	2	2	2	1	2	2
8	1	2	22	20	702.69	731.7	831.95	0.8	1	0.93	759.51	775.62	810.77	0.75	0.97	1	1	3	3	3	2	2	2	2	1	1
9	2	1	22	31	514.85	498.98	490.88	0.6	1	1	568.23	533.65	534.5	0.97	1	1	4	3	3	4	2	4	4	1	3	3
10	1	2	22	21	578.13	567.65	531	0.75	0.93	0.85	592.73	525.39	537.56	0.82	0.95	0.97	2	3	2	2	2	3	2	2	2	1
11	1	2	18	21	532.64	523.9	529	0.97	1	1	586.55	521.21	498.88	0.78	0.95	1	3	3	3	3	2	1	2	2	1	1
12	1	1	22	22	536.95	515.38	532.3	0.97	0.97	1	570.8	560.02	551.1	0.88	1	1	3	3	3	2	2	2	1	2	2	2
13	2	1	22	31	553.88	528.56	543.64	0.85	0.9	0.97	614.81	578.34	559.66	0.9	0.95	0.95	3	4	3	3	3	4	4	1	3	3
14	1	1	19	22	548.1	555.91	549.73	0.78	0.8	1	517.82	524.95	507.55	0.85	0.97	1	2	3	3	2	2	2	2	2	2	2
15	1	2	21	22	648.43	571.17	565.32	0.55	1	0.95	746.94	601.65	554.87	0.9	1	0.97	3	3	3	3	2	1	3	2	1	1
16	1	2	21	22	557.36	537.08	566.9	0.7	1	1	589.51	553.48	594.49	0.97	1	0.97	3	3	3	2	2	2	1	2	3	1
17	1	1	22	23	478	472.97	458.53	0.7	0.95	0.95	499.79	457.55	481.05	0.95	1	1	3	3	2	2	2	2	3	2	2	2
18	1	1	20	23	606.62	551.74	573.29	0.93	0.97	0.95	617.62	546.48	538.97	0.93	1	0.95	2	2	3	3	2	2	3	2	3	1
19	1	2	20	23	541.81	519.51	512.64	0.93	0.93	0.9	651.32	602.23	609.42	0.93	0.97	1	3	3	2	3	2	2	2	1	2	3
20	2	1	22	31	557.69	574.08	538.41	0.9	1	0.97	602.27	589.23	553.73	0.93	1	1	4	3	3	3	3	3	3	2	3	4
21	2	1	20	31	663.21	590.4	578.9	0.97	1	1	517.02	494.77	491.69	0.72	1	0.97	3	3	4	3	2	3	3	2	4	4
22	2	2	20	31	721.1	667.54	647.06	0.72	0.97	0.9	719.33	601.76	652.82	0.75	0.82	0.95	3	4	3	3	3	3	4	1	3	4
23	2	2	22	31	688.83	656.95	678.38	0.55	1	1	667.74	704.08	757.6	0.97	1	1	3	3	4	3	3	3	3	1	4	4
24	2	2	20	32	494.13	484.18	502.93	0.95	1	1	701.15	639.98	768.1	0.6	1	0.97	4	4	3	3	3	3	3	2	3	4
25	1	1	23	24	591.72	570.05	549.59	0.9	1	0.97	526.67	537.33	500.39	0.9	1	0.95	3	3	2	3	1	3	2	1	3	3
26	1	2	20	24	653.52	648.2	625.17	1	1	1	593.95	561.42	563.1	0.93	1	1	3	3	3	3	2	2	3	2	2	1
27	2	2	20	32	492.51	472.74	475.85	0.97	0.95	0.97	505.24	469.4	474.2	0.93	1	1	4	3	3	3	3	4	3	2	4	3
28	1	2	19	24	837.45	704.93	876.1	0.55	0.72	1	701.74	644.77	678.8	0.97	1	1	3	2	3	3	2	2	2	1	3	3
29	1	2	20	24	608.31	575.05	571	0.88	1	1	633.05	575.33	584.02	0.55	1	1	3	3	2	2	2	2	2	2	3	3
30	2	2	21	32	723.03	667.95	687.67	0.93	1	1	612.68	582.55	640.67	0.93	1	1	3	3	4	3	3	3	3	2	4	4
31	2	1	21	33	956.25	876.75	752.21	0.5	0.7	0.95	945.23	829.85	847.03	0.33	0.85	0.97	4	4	3	3	2	4	3	2	4	4
32	2	2	22	34	500.4	495.1	475.64	0.8	0.97	0.97	512.92	493.77	515.23	0.97	1	0.97	4	4	4	3	3	3	3	2	4	4
33	2	2	21	35	703.86	633.95	616.42	0.9	1	1	622.36	615	601.7	0.97	1	1	4	4	4	4	2	4	3	2	4	4
34	2	1	18	35	655.03	649.98	623.28	0.97	1	0.97	624.72	616.1	574.77	0.97	1	1	4	4	4	4	2	4	4	1	4	4
35	2	1	24	36	867.6	747.15	631.74	0.5	0.82	0.97	777.33	641.36	612.58	0.53	0.97	1	4	4	3	3	4	4	4	2	4	4
36	2	1	21	37	591	531.67	528.51	0.88	1	0.97	522.08	506.23	496.32	0.93	1	0.95	4	4	4	4	4	4	4	1	4	4
37	1	1	20	19	479.6	460.18	497.3	0.77	0.98	0.98	512.88	518.64	517.61	0.73	1	0.98	2	1	1	2	2	3	2	1	2	3
38	2	1	20	32	522.56	512.41	513.61	0.85	1	1	671.78	706.95	704.63	0.77	0.98	0.98	4	4	4	3	3	3	3	2	3	3
39	1	2	19	20	502.13	495.87	494.47	0.82	1	0.98	468.73	480.85	491.54	0.77	1	1	3	2	2	1	2	2	3	2	1	2
40	1	2	21	21	432.53	417.1	409.9	0.73	0.97	0.92	573.86	550	553.42	0.8	0.95	0.97	3	1	2	2	2	2	1	3	2	3
41	1	1	19	19	554.43	546.27	558.44	0.77	0.87	0.98	465.37	450.06	441.32	0.92	0.98	0.98	2	1	2	2	2	2	2	2	2	2
42	1	2	21	19	545.72	538.41	547.09	0.8	0.9	0.95	626.81	615.6	625.76	0.55	0.97	0.97	1	2	2	2	2	2	2	2	2	2
43	1	1	21	17	580.84	576.76	580.88	0.8	0.98	0.98	665.32	660.73	812.31	0.78	0.9	0.95	2	1	2	2	1	2	2	1	2	2
44	1	1	20	20	480.14	450.06	462.15	0.85	0.95	0.98	580.03	575.36	571.65	0.88	0.98	0.98	2	2	3	2	1	1	2	2	2	3
45	1	2	20	20	499.65	499.85	501.71	0.9	1	0.95	604.66	594.72	605.39	0.73	0.85	0.97	2	3	2	2	2	2	2	2	2	1
46	2	2	20	33	477.8	470.65	477.41	0.92	0.98	1	454.74	466.22	478.7	0.9	0.98	0.98	4	4	3	4	4	3	2	3	4	2
47	2	2	19	35	513.97	529.15	504.65	0.73	0.98	0.97	562.13	560.03	564.46	0.7	0.98	1	4	4	4	4	3	3	3	3	4	3
48	2	2	22	36	463.17	451.08	472	0.82	0.97	0.98	466.54	449.05	450.22	0.7	0.98	0.98	4	3	3	4	4	4	4	4	3	3
49	2	1	22	35	469.9	466.29	453.03	0.65	0.98	0.98	461.15	446.6	464.54	0.6	1	0.95	3	4	4	3	3	3	4	4	3	4
50	2	1	21	32	581.77	578.69	583.17	0.75	0.98	1	489.73	493.76	487.07	0.85	0.77	0.98	3	3	3	4	4	4	3	3	3	2
51	2	1	21	36	618.12	637.07	611.86	0.8	0.97	0.97	569.87	558.27	559.1	0.8	1	0.95	4	4	4	4	3	3	4	3	4	3
52	2	2	19	37	510.69	494.88	505.07	0.88	0.82	0.98	586.57	558.17	631.54	0.55	0.98	1	4	4	3	4	4	4	4	3	4	3
53	2	2	20	35	618.67	631.21	631.32	0.92	0.97	0.97	602.61	553.3	551.12	0.88	0.98	0.98	3	3	4	4	3	4	4	3	3	4
54	1	2	20	18	597.9	550.58	529.25	0.82	0.97	1	625.66	620.3	610.85	0.78	0.92	0.98	2	2	2	2	1	2	3	2	1	1
