# Supplementary material for: Self-esteem modulates the ERP processing of emotional intensity in happy and angry faces
Source: PLoS One. 2019 Jun 6;14(6):e0217844. doi: 10.1371/journal.pone.0217844 (PMC6553736; doi:10.1371/journal.pone.0217844)
Supplement: S2 Appendix — (XLSX) [file pone.0217844.s002.xlsx]

## Sheet: ERP data_N2
number	group	F3Peaks2L_N	F3Peaks3L_N	F3Peaks4L_N	F4Peaks2L_N	F4Peaks3L_N	F4Peaks4L_N	C3Peaks2L_N	C3Peaks3L_N	C3Peaks4L_N	C4Peaks2L_N	C4Peaks3L_N	C4Peaks4L_N	P3Peaks2L_N	P3Peaks3L_N	P3Peaks4L_N	P4Peaks2L_N	P4Peaks3L_N	P4Peaks4L_N	FzPeaks2L_N	FzPeaks3L_N	FzPeaks4L_N	CzPeaks2L_N	CzPeaks3L_N	CzPeaks4L_N	PzPeaks2L_N	PzPeaks3L_N	PzPeaks4L_N	F3Peaks2L_P	F3Peaks3L_P	F3Peaks4L_P	F4Peaks2L_P	F4Peaks3L_P	F4Peaks4L_P	C3Peaks2L_P	C3Peaks3L_P	C3Peaks4L_P	C4Peaks2L_P	C4Peaks3L_P	C4Peaks4L_P	P3Peaks2L_P	P3Peaks3L_P	P3Peaks4L_P	P4Peaks2L_P	P4Peaks3L_P	P4Peaks4L_P	FzPeaks2L_P	FzPeaks3L_P	FzPeaks4L_P
1	2	244	242	246	244	238	246	240	238	242	238	230	238	224	220	240	238	220	230	246	240	246	238	232	238	236	228	236	268	268	268	258	262	268	268	268	268	252	262	264	268	268	268	258	268	260	268	264	268
2	1	254	252	252	252	250	254	252	246	252	246	244	246	248	238	244	242	236	240	252	248	252	246	240	246	244	236	242	268	268	268	268	268	268	266	266	266	268	268	266	262	264	262	264	264	260	268	268	268
3	1	268	254	268	268	252	258	268	268	268	238	242	252	268	268	268	234	268	220	268	250	268	268	242	268	244	268	268	230	238	228	232	236	226	220	232	222	222	232	220	220	220	220	220	220	220	230	236	226
4	1	250	250	252	248	250	248	254	254	254	246	248	244	260	260	260	254	262	260	246	248	246	246	246	244	250	252	254	268	258	254	264	244	252	268	260	254	258	254	250	258	258	258	234	244	248	268	258	258
5	2	240	226	232	236	230	230	236	220	224	226	220	220	220	220	220	220	220	220	236	228	230	226	220	220	220	220	220	226	222	220	222	222	220	220	220	220	220	220	220	220	220	220	220	220	220	222	222	220
6	2	256	260	268	254	260	268	258	260	268	250	258	268	258	258	268	240	254	268	256	262	268	254	258	268	252	254	268	250	240	252	254	244	252	254	256	254	254	254	252	268	268	258	264	260	256	252	244	252
7	1	230	236	224	228	240	230	232	236	224	230	240	230	268	238	268	268	268	268	230	236	224	232	238	224	234	240	268	248	246	256	244	244	254	242	244	254	242	244	250	244	244	248	248	242	248	246	248	256
8	1	260	258	264	266	256	264	260	258	262	262	256	260	260	258	256	260	256	260	260	258	264	260	256	258	260	256	258	234	234	238	232	232	230	236	236	240	232	232	230	236	236	242	234	236	236	234	234	234
9	2	256	248	256	256	248	256	254	248	250	250	242	250	254	246	254	252	244	252	258	250	258	252	246	252	248	242	248	244	248	236	242	246	236	248	244	236	242	250	238	254	244	264	248	250	242	244	250	236
10	1	262	264	264	258	260	264	266	256	264	260	262	262	268	220	268	220	268	268	262	262	266	260	258	262	262	230	264	268	268	268	268	268	268	268	268	268	268	268	268	268	268	268	268	268	268	268	268	268
11	1	264	254	262	262	254	264	264	254	268	262	252	244	268	264	268	264	254	242	262	252	266	262	252	246	262	254	246	256	246	252	254	250	256	248	244	250	252	246	254	254	250	258	256	248	256	254	248	254
12	1	250	254	252	252	256	260	250	252	258	252	254	260	252	256	266	250	256	264	252	256	258	248	252	254	250	252	262	230	230	228	230	230	228	232	232	232	232	232	228	234	234	230	232	230	226	228	230	228
13	2	240	242	236	240	238	234	232	238	234	236	232	232	268	232	220	268	220	256	240	242	236	234	232	230	220	224	220	252	254	250	250	252	250	250	252	248	248	252	248	246	246	238	248	254	254	252	254	250
14	1	250	238	246	248	240	246	238	230	246	240	232	244	220	220	254	220	220	220	248	234	244	238	228	242	220	220	220	248	254	256	248	248	254	250	254	256	248	248	256	252	250	250	246	244	256	248	252	258
15	1	268	258	262	266	262	260	268	260	268	268	264	260	268	260	264	268	264	256	268	260	262	268	258	258	266	256	252	258	252	252	260	254	252	256	252	252	258	252	252	256	252	254	256	252	254	260	252	252
16	1	248	236	250	250	244	250	244	242	250	244	240	244	234	220	254	220	220	220	246	240	248	242	238	246	240	236	248	252	246	240	256	254	262	250	244	228	254	256	254	250	240	268	254	258	262	252	248	262
17	1	246	236	250	240	236	232	242	236	244	236	236	240	244	236	254	236	234	254	242	238	248	236	236	238	236	238	248	234	226	226	242	232	228	228	226	230	232	234	230	220	220	220	220	220	220	242	232	232
18	1	244	242	242	238	240	238	248	244	244	238	238	242	252	254	254	246	242	252	240	244	240	240	238	240	242	240	244	244	246	258	252	254	258	248	248	258	258	254	254	266	256	262	268	256	258	248	250	256
19	1	244	240	258	246	254	268	250	246	260	252	252	268	256	236	254	250	242	256	246	248	268	248	244	262	248	238	254	250	236	248	252	234	238	250	238	244	250	236	234	258	240	238	250	238	234	252	236	246
20	2	240	226	238	242	246	242	240	244	244	238	242	242	238	254	242	236	244	240	240	268	238	238	246	238	236	248	240	268	268	268	268	258	252	236	264	240	244	254	248	268	268	268	268	246	240	268	260	240
21	2	254	242	240	248	236	234	240	240	238	242	240	234	236	234	230	240	240	236	252	238	238	242	238	236	240	238	236	268	268	268	268	264	260	268	268	258	256	220	260	268	220	232	238	220	220	268	268	268
22	2	268	254	260	268	262	244	266	256	252	266	258	242	264	252	254	256	252	246	268	262	258	260	254	246	254	248	242	246	248	254	244	244	244	244	244	252	236	242	236	242	240	254	228	228	232	244	246	246
23	2	256	254	262	258	254	258	254	258	268	266	258	260	268	268	268	268	262	262	256	254	258	260	258	260	268	266	264	234	230	220	232	232	220	238	222	228	234	222	220	250	262	262	240	240	230	234	226	220
24	2	240	234	234	236	240	240	242	232	234	236	232	240	238	226	230	238	230	240	238	238	236	228	230	234	238	230	234	236	238	238	234	236	238	234	236	236	232	236	234	232	236	238	228	230	228	234	236	236
25	1	268	254	268	268	254	268	268	256	264	268	254	262	268	248	254	226	248	256	268	254	268	264	254	260	238	248	254	266	268	268	264	266	268	266	266	268	262	260	268	268	264	268	266	262	268	268	266	268
26	1	262	258	254	268	258	254	260	256	244	260	250	242	250	258	242	258	258	248	268	256	254	258	246	238	252	248	240	242	240	236	236	240	238	234	236	232	232	238	238	220	220	220	220	220	220	238	240	238
27	2	268	268	268	268	268	268	268	268	268	266	268	268	268	268	268	266	268	268	268	268	268	268	268	268	268	268	268	256	246	254	254	244	252	254	244	254	254	246	254	268	252	264	264	250	260	252	246	254
28	1	268	268	268	220	220	220	258	232	250	220	220	220	250	220	244	220	220	220	268	268	268	220	220	220	220	220	220	268	264	250	268	262	248	264	262	240	268	260	242	268	220	220	268	266	220	268	260	252
29	1	220	222	234	222	220	228	220	230	230	224	222	228	220	220	220	220	220	220	220	220	224	222	226	226	220	220	222	266	234	232	236	242	236	234	236	242	232	240	238	236	250	258	230	246	254	236	240	268
30	2	230	230	232	226	228	230	228	230	232	224	228	230	232	244	240	228	236	242	228	230	232	226	228	230	226	234	238	220	228	220	220	230	222	220	244	220	222	232	220	220	266	262	220	236	220	220	240	224
31	2	250	246	250	236	250	252	252	244	252	262	238	246	254	240	246	268	220	220	256	250	254	252	244	250	252	236	240	244	248	248	246	246	248	248	248	256	246	244	248	254	242	268	220	220	220	246	248	248
32	2	260	250	256	266	244	266	258	268	262	258	242	256	260	262	264	260	246	258	264	246	264	260	246	258	262	250	258	220	220	220	220	220	232	220	220	220	220	220	232	220	220	220	260	266	252	220	220	230
33	2	220	236	230	230	236	230	226	238	232	228	236	234	248	244	252	244	242	250	220	234	228	222	232	226	234	238	246	268	268	268	268	268	262	268	268	268	268	268	268	268	268	268	268	268	268	268	268	268
34	2	268	268	262	268	268	254	250	268	258	242	254	244	268	220	268	222	230	230	268	268	262	244	264	246	228	228	236	266	262	258	268	262	258	266	260	256	266	260	258	260	260	252	268	262	258	268	262	258
35	2	246	240	248	242	238	244	238	234	240	234	232	236	232	220	238	226	224	236	244	238	248	236	232	240	228	224	236	268	266	246	238	260	248	268	268	268	236	250	234	224	266	254	232	250	220	268	268	250
36	2	264	252	248	250	254	240	258	254	246	248	248	236	256	246	234	252	246	234	248	248	234	250	250	242	250	246	234	268	268	268	260	268	258	258	268	256	254	262	256	250	258	250	252	254	252	264	268	266
37	1	260	256	264	252	242	256	244	246	250	240	232	234	220	220	248	244	228	236	254	242	252	240	230	234	238	228	230	238	220	236	240	220	252	238	224	240	238	224	242	234	244	240	230	226	240	228	222	236
38	2	262	248	220	260	248	220	262	250	220	260	250	220	262	260	268	260	252	220	248	256	268	258	254	240	260	254	220	248	264	228	222	262	228	268	268	268	250	256	252	268	268	268	254	268	254	268	264	268
39	1	244	256	240	246	254	242	246	256	254	254	252	256	258	268	268	258	254	256	246	254	256	248	254	254	256	268	256	226	226	220	224	226	220	226	220	220	222	226	220	222	220	220	220	220	220	224	226	220
40	1	252	250	252	250	252	242	248	226	250	248	234	240	220	220	220	220	220	220	250	234	246	248	230	240	220	220	220	252	240	248	262	234	252	254	262	250	258	258	252	256	262	254	232	246	248	266	262	252
41	1	247.6	228	251.2	246	232.8	244.4	246.2	231.8	251.6	242	232.6	238.8	231.4	229.6	244.4	231.6	229.6	237.2	245	235.6	252.6	234.4	233.4	242.6	231.4	231.2	240	246	252	254	250	254	252	250	262	254	250	262	254	268	266	256	268	264	254	250	252	254
42	1	264	254	268	264	254	268	268	256	268	266	260	268	268	254	268	268	260	256	264	252	268	266	254	268	268	252	254	268	268	264	268	268	252	268	268	268	236	268	240	268	268	268	234	220	232	268	258	260
43	1	248	248	250	246	248	248	250	250	258	244	248	232	250	252	260	246	250	254	244	246	246	246	248	236	246	250	254	248	242	256	244	240	250	238	234	240	232	228	238	226	220	240	226	222	240	244	242	252
44	1	244	234	252	246	226	230	240	220	250	230	220	220	238	220	220	230	220	220	240	228	250	234	220	220	230	220	220	250	250	254	232	250	254	256	244	252	248	228	246	260	242	248	246	220	236	250	252	256
45	1	248	250	268	248	250	268	252	252	268	248	250	268	256	250	260	228	220	268	250	252	268	252	254	260	252	250	260	234	234	240	232	232	238	238	236	240	232	232	228	240	232	244	236	236	238	232	232	240
46	2	256	260	260	262	260	262	258	260	260	258	260	254	258	260	254	256	262	258	256	258	258	256	258	256	258	260	256	264	244	254	260	248	256	256	246	254	256	246	256	256	250	258	258	248	256	262	246	256
47	2	248	224	242	244	228	244	260	226	250	242	252	254	262	220	248	258	252	250	248	226	244	248	250	250	260	252	250	240	268	268	238	248	268	240	248	236	240	248	244	268	268	268	242	230	268	240	248	234
48	2	224	236	246	222	238	246	224	236	246	224	238	248	250	240	250	220	234	248	226	236	246	224	236	246	222	236	248	252	244	264	256	246	262	252	244	268	256	246	248	252	242	268	254	266	260	254	244	262
49	2	224	236	232	224	236	242	254	232	232	244	232	242	254	226	232	246	230	240	224	238	232	224	232	234	252	228	236	268	266	266	268	264	262	246	266	262	246	264	266	220	222	226	224	220	220	268	266	262
50	2	256	244	248	268	244	246	254	242	244	254	242	228	250	238	240	254	236	246	268	244	246	254	238	230	252	238	242	254	234	256	256	232	232	240	240	258	240	234	236	238	244	258	244	240	236	254	232	254
51	2	268	256	260	268	256	260	268	268	258	230	238	258	268	268	268	224	268	224	268	258	262	268	236	258	242	268	268	246	244	268	248	248	244	246	248	252	226	232	246	246	232	256	224	226	230	246	246	246
52	2	246	234	234	232	230	232	240	242	234	232	232	232	232	252	250	230	234	232	232	232	232	232	232	232	232	228	232	242	242	252	242	240	244	248	240	246	256	240	244	262	240	264	258	242	262	244	242	244
53	2	220	224	230	220	224	226	220	226	252	244	228	230	220	228	252	244	230	250	220	226	228	244	228	250	220	228	230	222	228	220	222	230	220	224	248	222	226	232	220	242	248	254	268	232	220	222	244	222
54	1	266	252	268	264	252	268	262	260	262	264	252	256	264	252	256	226	246	254	264	252	266	266	250	254	260	252	260	268	254	240	250	250	246	268	252	242	244	250	242	268	248	240	268	248	240	268	248	238
[truncated: 60 more columns]
