# Supplementary material for: Self-esteem modulates the ERP processing of emotional intensity in happy and angry faces
Source: PLoS One. 2019 Jun 6;14(6):e0217844. doi: 10.1371/journal.pone.0217844 (PMC6553736; doi:10.1371/journal.pone.0217844)
Supplement: S3 Appendix — (XLSX) [file pone.0217844.s003.xlsx]

## Sheet: P2
number	group	F3Peaks2L_N	F3Peaks3L_N	F3Peaks4L_N	F4Peaks2L_N	F4Peaks3L_N	F4Peaks4L_N	C3Peaks2L_N	C3Peaks3L_N	C3Peaks4L_N	C4Peaks2L_N	C4Peaks3L_N	C4Peaks4L_N	P3Peaks2L_N	P3Peaks3L_N	P3Peaks4L_N	P4Peaks2L_N	P4Peaks3L_N	P4Peaks4L_N	FzPeaks2L_N	FzPeaks3L_N	FzPeaks4L_N	CzPeaks2L_N	CzPeaks3L_N	CzPeaks4L_N	PzPeaks2L_N	PzPeaks3L_N	PzPeaks4L_N	F3Peaks2L_P	F3Peaks3L_P	F3Peaks4L_P	F4Peaks2L_P	F4Peaks3L_P	F4Peaks4L_P	C3Peaks2L_P	C3Peaks3L_P	C3Peaks4L_P	C4Peaks2L_P	C4Peaks3L_P	C4Peaks4L_P	P3Peaks2L_P	P3Peaks3L_P	P3Peaks4L_P	P4Peaks2L_P	P4Peaks3L_P	P4Peaks4L_P	FzPeaks2L_P	FzPeaks3L_P	FzPeaks4L_P
1	2	164	158	162	162	156	162	164	156	158	158	152	158	198	166	150	198	198	198	162	156	164	160	154	160	170	160	164	164	166	170	164	168	174	186	172	178	194	196	198	198	198	198	198	198	198	164	168	174
2	1	176	174	180	168	168	170	170	170	158	168	168	170	186	178	190	190	182	190	172	170	172	170	170	170	184	174	184	178	182	192	182	188	192	182	184	192	150	190	194	194	190	196	198	198	198	178	186	192
3	1	180	176	182	172	174	172	180	176	182	174	174	172	198	186	198	194	180	182	174	174	172	172	172	172	192	178	182	168	170	170	162	168	176	168	174	180	166	170	182	198	184	198	192	176	198	166	170	178
4	1	166	172	158	166	168	158	170	174	166	170	170	158	186	184	198	180	182	198	166	170	158	170	172	162	178	180	182	180	182	186	178	180	186	180	184	188	182	186	190	186	192	190	190	198	198	180	182	186
5	2	150	154	150	150	150	150	150	150	150	150	150	150	184	160	162	186	164	184	150	150	150	150	150	150	150	154	152	164	170	164	170	168	166	168	170	166	170	168	168	168	168	166	174	168	170	166	168	164
6	2	158	182	166	160	194	174	168	190	190	166	194	182	198	198	198	198	198	198	162	194	174	170	194	194	192	198	198	164	166	162	164	166	164	164	170	162	152	150	198	198	198	198	198	198	198	162	166	164
7	1	170	182	182	170	186	182	172	186	184	172	188	190	184	192	190	198	198	198	170	184	182	172	186	184	190	192	194	154	156	150	154	154	150	156	158	152	154	156	150	166	170	164	158	170	156	154	154	150
8	1	178	176	176	176	174	172	180	180	180	180	174	180	198	186	188	198	150	150	178	174	176	180	174	176	188	178	174	186	190	192	182	180	196	188	198	192	198	186	198	198	198	198	198	198	198	184	182	192
9	2	160	162	162	160	164	162	158	164	164	160	166	162	192	172	192	190	174	168	162	164	166	164	166	166	172	170	170	170	172	164	166	170	162	172	172	164	170	172	166	190	182	198	188	184	196	168	172	162
10	1	166	166	166	168	166	168	166	162	160	166	164	168	172	158	150	184	168	174	168	166	166	166	162	160	168	164	164	172	172	168	172	182	174	172	170	166	182	188	176	198	198	150	198	198	198	170	174	168
11	1	168	170	174	166	170	174	176	184	192	178	190	192	198	198	198	198	198	198	168	170	174	174	188	192	198	198	198	170	170	170	168	166	170	170	172	172	168	170	172	182	178	184	184	184	188	168	166	170
12	1	188	174	166	190	174	170	190	172	158	192	172	166	198	150	150	150	150	150	186	168	164	188	150	156	192	150	150	176	174	150	178	178	150	186	184	150	190	184	162	198	198	150	198	188	198	178	176	150
13	2	152	154	156	152	150	160	178	166	164	184	150	164	190	180	172	198	176	172	154	150	160	170	150	160	192	176	166	182	180	178	180	180	180	184	180	184	186	182	186	194	180	198	198	194	198	180	178	174
14	1	158	164	166	160	160	162	166	168	170	164	176	172	198	176	198	198	198	198	158	160	164	166	170	170	172	168	196	180	180	194	182	178	186	178	178	192	188	182	198	198	194	198	198	198	198	182	180	196
15	1	176	178	178	178	180	182	180	172	178	176	176	176	198	198	198	198	150	198	176	178	178	176	174	176	186	172	180	150	152	150	154	158	152	172	172	160	166	164	160	198	198	198	198	198	198	150	154	150
16	1	168	166	164	170	166	166	178	176	174	178	176	178	188	184	194	192	190	198	174	166	164	176	172	166	184	182	186	168	160	158	166	162	162	168	164	160	166	168	160	166	150	150	198	198	198	166	160	158
17	1	178	176	170	178	176	174	184	186	180	186	190	186	198	196	196	196	198	198	178	176	170	182	184	176	186	190	186	150	190	150	150	188	150	192	194	150	190	196	150	198	198	198	198	198	198	172	190	150
18	1	156	156	154	156	156	154	154	158	150	156	156	154	150	172	150	156	170	186	156	156	154	156	160	150	154	170	150	172	178	182	172	176	180	182	178	184	182	176	186	186	178	188	190	180	192	174	176	180
19	1	152	176	166	150	170	170	194	188	188	198	184	186	198	198	194	198	196	196	150	176	168	150	184	180	198	196	186	190	194	192	186	188	186	184	188	184	186	186	186	192	188	186	194	190	194	186	188	186
20	2	150	150	150	150	150	150	150	150	150	150	150	150	150	150	150	150	182	196	150	150	150	150	150	150	150	150	150	150	196	184	150	194	182	188	198	190	180	194	188	198	198	198	198	198	198	150	194	182
21	2	180	174	182	184	178	180	180	170	180	184	176	180	182	162	178	186	178	182	184	176	182	184	174	178	182	172	178	170	168	170	198	170	166	166	166	164	198	174	164	198	198	198	198	198	198	166	166	168
22	2	188	188	182	184	188	178	194	188	182	186	188	178	198	198	198	198	198	194	184	188	178	186	186	176	198	192	188	176	170	170	168	168	168	178	174	176	172	164	170	186	184	192	188	186	192	172	166	168
23	2	178	174	178	180	176	176	180	174	178	178	174	176	198	198	198	184	174	184	176	174	174	176	172	176	186	176	186	178	174	166	178	178	158	184	176	172	186	184	150	198	190	198	196	192	192	180	176	164
24	2	162	164	172	162	162	172	160	164	172	164	164	176	166	164	176	174	170	184	160	162	170	162	162	174	172	172	178	172	170	172	174	172	172	170	170	170	170	174	172	184	174	176	192	176	180	172	172	172
25	1	190	188	184	190	188	192	198	190	190	184	184	184	198	198	198	198	198	198	186	186	184	184	182	180	198	196	198	160	166	166	160	164	168	160	170	168	160	166	172	150	198	198	198	198	198	160	164	168
26	1	164	168	168	164	166	170	170	180	184	170	174	186	198	198	198	198	198	198	164	168	170	170	174	180	178	180	188	160	158	150	158	166	150	156	152	150	162	162	150	198	182	198	198	184	198	158	160	150
27	2	198	198	196	198	198	196	198	198	198	198	198	198	198	198	198	198	198	198	198	198	196	198	198	198	198	198	198	172	172	172	170	170	170	182	180	184	180	176	178	198	194	198	198	194	198	172	172	172
28	1	150	164	150	150	164	150	150	166	150	154	170	156	198	196	198	198	198	198	150	164	150	150	168	150	198	182	198	150	150	154	150	150	152	150	150	150	150	150	150	198	150	198	198	198	198	150	150	154
29	1	160	162	160	160	162	158	160	158	150	166	170	160	150	150	150	172	150	150	158	162	158	158	160	156	152	150	150	160	170	162	164	174	166	162	170	166	166	172	172	194	176	196	186	174	186	162	172	164
30	2	150	150	152	150	150	156	150	150	150	162	150	178	194	198	198	186	186	196	150	150	154	150	150	154	178	184	192	150	150	150	150	150	150	154	150	150	154	150	150	198	150	198	198	198	198	150	150	150
31	2	176	186	182	164	194	198	180	186	190	190	186	198	186	184	190	198	184	198	176	184	184	178	184	190	192	184	194	166	168	166	168	172	168	174	174	166	170	176	168	198	196	198	198	198	198	166	170	166
32	2	180	176	172	180	180	174	190	198	182	188	196	184	198	198	198	198	198	198	184	182	176	198	198	198	198	198	198	156	152	154	160	156	160	156	152	156	162	158	160	198	152	198	198	198	198	158	154	158
33	2	166	184	168	160	174	162	166	178	166	150	174	164	182	178	178	190	198	198	160	174	162	160	166	160	178	176	170	180	182	182	182	170	182	194	192	184	186	162	186	198	198	196	198	198	198	182	176	182
34	2	166	178	174	174	180	174	170	178	172	150	176	150	198	198	198	186	186	150	154	176	168	168	176	168	178	182	170	198	174	188	198	172	190	198	182	190	198	188	192	198	194	198	198	198	198	198	172	190
35	2	168	170	170	170	168	172	168	170	168	170	170	170	198	184	186	174	172	174	168	170	170	168	170	170	176	174	172	180	180	176	180	178	174	180	180	178	182	180	178	188	184	198	190	186	198	180	180	176
36	2	196	198	198	198	198	198	194	198	198	190	194	196	198	196	198	194	192	184	194	198	198	190	194	194	196	194	198	164	166	156	164	168	158	164	170	160	166	172	170	188	184	190	188	184	186	164	168	158
37	1	166	160	168	162	156	166	162	160	164	164	150	162	172	170	170	198	198	198	162	156	166	164	150	164	166	150	164	178	166	160	182	168	162	182	174	164	184	174	170	186	184	198	188	188	198	182	168	160
38	2	152	168	164	152	172	166	154	158	170	160	172	172	184	170	188	184	172	182	154	170	166	156	170	172	182	172	182	158	162	160	158	160	160	180	184	180	182	186	198	198	198	198	198	198	198	158	182	158
39	1	174	168	172	170	168	170	178	170	162	164	168	172	190	180	192	192	182	192	176	168	170	178	170	168	190	176	184	172	168	166	168	168	166	194	192	168	196	194	190	198	198	194	198	198	196	172	168	166
40	1	170	176	176	170	174	172	172	176	176	170	174	174	198	184	198	194	180	198	172	176	174	170	174	172	192	178	178	166	190	182	180	186	180	184	174	180	186	176	184	188	182	198	188	182	198	182	190	182
41	1	170	168	160	172	168	158	170	170	164	172	168	158	184	182	198	176	180	198	170	168	160	172	170	160	180	176	176	156	156	154	156	154	150	152	154	150	150	154	150	150	174	186	150	170	186	154	154	150
42	1	150	150	150	150	152	150	150	150	150	150	150	150	188	172	188	198	198	192	150	150	150	150	150	150	186	154	160	150	166	170	150	166	174	194	188	182	198	178	180	198	198	198	198	192	198	150	164	172
43	1	160	198	198	162	198	198	164	198	198	198	198	184	198	198	198	198	198	198	160	198	198	198	198	198	198	198	198	150	152	150	150	154	154	150	154	150	150	150	150	150	156	194	170	196	198	150	150	152
44	1	172	180	186	170	178	174	174	186	184	172	194	188	188	190	190	198	198	198	170	184	186	174	188	184	190	192	190	162	168	156	164	172	158	162	168	156	172	176	160	194	190	184	176	188	188	160	170	158
45	1	190	182	180	184	176	162	190	186	180	190	178	186	198	198	186	198	198	150	190	178	174	190	182	184	190	180	172	172	190	198	192	182	198	172	160	190	192	180	188	194	158	198	194	182	198	192	182	198
46	2	190	156	150	192	156	156	178	158	150	192	162	198	190	162	198	192	162	198	190	156	154	174	160	152	190	160	198	180	174	190	178	192	174	188	192	186	182	192	174	198	184	198	198	198	194	180	194	174
47	2	154	158	160	158	160	162	152	158	162	158	162	164	192	192	198	152	176	162	156	160	162	156	162	164	190	172	166	180	198	178	178	198	174	190	198	180	178	198	182	194	198	186	194	198	186	180	198	178
48	2	164	166	158	162	164	158	162	164	154	160	162	156	160	156	152	162	164	178	158	166	150	158	162	150	160	160	176	154	168	170	154	154	170	156	168	170	156	170	176	164	168	172	172	172	176	154	154	166
49	2	170	170	168	168	170	170	174	178	188	174	194	188	198	198	198	198	198	198	168	170	168	172	178	186	198	198	198	180	176	172	178	182	174	180	186	180	172	172	174	198	198	198	198	198	198	176	180	174
50	2	186	178	166	190	176	164	192	176	164	194	172	164	196	150	150	150	150	150	184	160	164	184	156	162	182	150	156	152	194	162	150	194	150	152	196	186	150	196	164	198	198	198	198	198	188	150	192	164
51	2	158.8	160.6	160.8	159.8	169.8	164.4	171.4	167.8	163.6	167.8	170.6	164.2	180.2	171.4	167.2	177	177	166.2	161.2	166.4	163.8	173.2	168.6	166.6	177.8	171.2	170.2	180	198	192	198	198	188	184	198	194	198	198	194	198	198	198	198	198	198	176	198	190
52	2	150	152	152	150	152	154	150	150	150	150	150	150	198	150	150	198	198	198	150	150	152	150	150	150	198	190	186	150	164	150	150	162	150	150	164	160	150	170	160	198	198	198	198	198	198	150	164	150
53	2	152	170	168	156	154	156	170	170	176	160	182	184	190	172	198	198	198	198	152	154	166	166	170	176	172	164	198	166	164	162	166	164	158	168	164	150	170	164	150	172	150	150	172	150	198	168	164	160
54	1	174	182	182	174	182	182	178	182	182	174	178	180	198	198	198	198	198	198	174	182	182	176	178	182	176	176	186	150	154	158	150	152	158	158	150	158	166	154	182	198	196	198	188	190	198	150	152	158
[truncated: 60 more columns]
