# Supplementary material for: Self-esteem modulates the ERP processing of emotional intensity in happy and angry faces
Source: PLoS One. 2019 Jun 6;14(6):e0217844. doi: 10.1371/journal.pone.0217844 (PMC6553736; doi:10.1371/journal.pone.0217844)
Supplement: S4 Appendix — (XLSX) [file pone.0217844.s004.xlsx]

## Sheet: ERP data_P3
number	group	F3Peaks2L_N	F3Peaks3L_N	F3Peaks4L_N	F4Peaks2L_N	F4Peaks3L_N	F4Peaks4L_N	C3Peaks2L_N	C3Peaks3L_N	C3Peaks4L_N	C4Peaks2L_N	C4Peaks3L_N	C4Peaks4L_N	P3Peaks2L_N	P3Peaks3L_N	P3Peaks4L_N	P4Peaks2L_N	P4Peaks3L_N	P4Peaks4L_N	FzPeaks2L_N	FzPeaks3L_N	FzPeaks4L_N	CzPeaks2L_N	CzPeaks3L_N	CzPeaks4L_N	PzPeaks2L_N	PzPeaks3L_N	PzPeaks4L_N	F3Peaks2L_P	F3Peaks3L_P	F3Peaks4L_P	F4Peaks2L_P	F4Peaks3L_P	F4Peaks4L_P	C3Peaks2L_P	C3Peaks3L_P	C3Peaks4L_P	C4Peaks2L_P	C4Peaks3L_P	C4Peaks4L_P	P3Peaks2L_P	P3Peaks3L_P	P3Peaks4L_P	P4Peaks2L_P	P4Peaks3L_P	P4Peaks4L_P	FzPeaks2L_P	FzPeaks3L_P	FzPeaks4L_P
1	2	350	350	350	360	352	354	350	350	350	350	350	350	350	350	350	350	350	350	356	352	354	350	350	350	350	350	352	398	382	388	398	398	398	398	388	388	398	398	398	390	384	386	398	388	398	398	392	398
2	1	384	374	380	378	364	378	382	370	378	374	360	374	380	362	372	356	358	362	378	364	376	374	358	372	366	358	368	382	360	378	376	398	368	380	394	380	350	392	370	352	386	378	350	380	350	380	394	378
3	1	350	350	354	350	350	354	352	354	362	350	350	356	350	352	360	350	350	354	350	350	350	350	350	356	350	350	350	364	350	352	364	350	352	386	350	358	370	366	358	358	350	354	362	364	360	368	350	354
4	1	398	398	398	398	398	398	398	398	398	398	398	398	386	354	394	356	350	398	398	398	398	398	398	398	356	350	392	382	384	374	384	384	376	382	382	372	382	384	372	378	380	366	380	384	360	384	384	378
5	2	382	360	374	398	372	376	392	382	380	392	372	380	388	382	384	384	358	376	390	374	376	394	380	380	390	378	382	398	382	372	398	390	374	398	394	370	390	388	372	398	398	372	398	396	376	398	386	376
6	2	388	378	382	398	398	388	396	398	382	398	398	386	398	398	388	398	398	378	394	398	384	396	398	382	398	398	384	382	382	370	384	398	374	380	378	366	360	398	378	380	378	364	350	376	360	384	390	372
7	1	388	388	384	386	398	384	388	390	386	390	394	392	386	392	382	392	386	388	386	390	384	392	396	398	390	396	396	382	398	382	398	398	388	398	398	390	398	398	398	396	398	394	398	398	386	398	398	384
8	1	376	390	366	388	396	398	376	392	360	392	394	398	376	398	352	394	386	398	378	394	370	380	394	370	386	398	398	372	362	376	372	364	382	370	360	378	378	370	372	374	390	398	398	398	398	374	364	382
9	2	382	378	370	382	374	370	380	374	368	378	368	368	374	366	364	376	368	364	384	378	372	380	376	370	374	370	364	394	398	380	398	398	378	398	398	378	398	398	376	398	398	378	350	392	370	398	398	380
10	1	356	378	384	356	378	384	354	374	384	352	370	380	352	372	382	350	350	376	358	380	384	354	372	382	352	372	384	372	374	370	372	380	368	366	362	370	360	360	366	374	376	374	354	350	360	376	380	372
11	1	394	392	398	392	390	398	360	388	398	362	364	392	350	350	370	352	350	364	392	388	398	362	362	380	350	350	354	374	358	368	394	356	364	398	370	376	396	354	350	378	394	386	376	356	350	392	360	366
12	1	350	360	356	350	364	362	350	362	358	350	366	368	350	366	358	388	350	374	384	362	362	350	362	366	350	360	368	354	350	350	358	350	352	350	350	350	350	350	354	350	350	352	350	350	356	358	350	354
13	2	382	378	368	384	374	398	376	376	362	380	374	372	374	374	350	368	350	350	382	374	398	378	368	360	370	350	350	364	366	372	364	364	370	368	370	372	362	364	372	358	362	370	352	356	364	364	362	370
14	1	394	384	392	380	384	392	398	386	398	380	384	394	376	362	372	358	360	372	388	384	392	394	386	396	376	374	390	396	398	396	398	398	398	398	398	398	398	398	398	398	398	398	398	398	398	396	398	398
15	1	364	374	370	360	368	352	364	386	370	392	376	378	368	378	366	352	352	372	370	376	374	366	376	376	352	350	368	398	398	360	398	360	386	398	360	390	398	360	374	350	354	364	350	350	366	398	398	362
16	1	384	398	388	368	366	384	396	398	398	386	398	392	398	398	386	388	388	360	396	398	386	398	398	386	390	398	374	350	354	366	350	352	360	350	356	394	350	350	362	368	360	392	350	376	398	350	354	366
17	1	360	360	368	358	360	364	362	360	372	354	354	364	358	350	376	350	350	350	358	360	364	358	356	368	350	350	370	378	358	396	380	372	396	380	354	398	376	362	392	382	386	398	360	364	390	382	356	396
18	1	398	384	398	398	388	398	398	390	398	398	394	398	398	392	398	398	392	398	398	388	398	398	386	398	398	390	398	354	350	386	356	354	382	360	356	386	360	352	382	358	354	390	350	350	390	356	352	384
19	1	392	380	386	398	394	398	398	386	398	398	384	398	398	378	398	392	382	398	396	380	398	398	382	398	398	382	398	398	388	354	398	392	374	398	398	398	398	392	398	376	398	350	370	384	386	398	390	368
20	2	370	366	356	366	384	356	370	366	354	366	366	378	368	368	360	364	366	380	368	384	356	358	364	350	364	384	360	396	396	382	394	380	380	398	396	398	398	392	398	398	358	386	394	374	378	392	380	398
21	2	364	374	350	350	382	350	386	378	352	350	376	350	392	370	398	350	372	350	350	378	350	350	372	350	350	370	350	354	358	352	350	360	352	350	360	352	350	358	350	350	356	350	350	350	350	350	358	350
22	2	384	398	374	392	398	378	390	396	376	398	398	382	394	384	380	388	388	380	392	398	376	396	398	380	394	392	390	370	364	350	374	366	384	386	372	388	378	372	386	382	374	388	376	370	378	372	364	350
23	2	390	356	354	390	366	364	352	352	350	380	364	360	350	350	350	360	356	356	386	364	364	374	362	360	350	350	350	374	362	376	372	370	382	376	362	388	372	398	398	362	358	386	360	358	370	372	364	374
24	2	396	396	380	398	392	376	398	398	378	398	394	372	398	398	398	398	398	398	398	396	378	398	398	374	398	398	398	396	350	350	350	350	350	372	394	374	350	350	350	350	364	390	350	350	386	350	350	364
25	1	362	364	366	368	368	372	358	362	350	360	368	370	354	356	350	350	366	356	366	368	372	360	366	362	352	362	350	380	368	398	380	358	394	378	378	398	374	366	398	366	364	370	366	368	394	378	364	398
26	1	362	352	362	364	358	364	358	356	368	360	354	364	350	358	372	350	354	366	360	354	362	354	352	360	350	356	364	388	388	384	390	394	390	390	386	378	390	394	394	388	390	372	380	350	366	390	388	386
27	2	398	382	398	398	398	398	398	382	398	398	390	398	398	398	398	398	396	398	398	398	398	398	398	398	398	398	398	364	382	366	364	368	364	360	378	374	364	370	374	358	364	398	350	358	396	364	366	366
28	1	370	382	372	368	384	396	362	384	370	360	380	382	350	360	350	350	358	380	366	380	378	356	376	374	350	366	360	398	396	392	398	392	390	392	392	392	398	392	398	376	390	384	372	388	384	398	392	392
29	1	354	350	354	352	350	380	362	358	398	368	350	380	380	398	398	380	358	376	356	350	376	360	352	398	398	398	398	382	368	362	398	372	378	388	374	398	398	376	398	398	394	398	398	398	354	384	372	366
30	2	350	350	350	350	356	350	350	362	356	350	362	350	350	366	358	350	366	350	350	352	350	350	360	350	350	366	354	354	352	358	354	354	356	352	352	350	352	354	354	352	354	350	350	354	350	358	354	358
31	2	396	360	364	384	388	398	350	362	364	394	388	398	354	364	362	366	390	370	398	394	398	398	392	398	362	360	368	376	386	392	376	388	390	380	386	392	380	388	394	350	370	362	350	376	382	376	386	394
32	2	392	382	398	394	378	398	350	386	376	390	368	376	350	396	370	350	358	370	392	380	398	388	376	374	350	358	368	376	350	350	384	352	356	398	350	350	390	350	352	398	350	352	350	350	350	372	350	352
33	2	352	374	366	364	366	364	364	366	374	364	362	368	368	360	372	358	354	354	364	366	372	362	360	368	362	360	362	350	398	384	350	350	350	350	398	386	350	350	350	350	358	362	350	350	364	398	398	374
34	2	368	360	366	372	366	398	374	364	354	380	372	398	350	360	358	368	384	378	370	364	390	380	368	398	350	358	362	398	398	398	396	398	390	398	398	398	392	398	398	398	398	398	398	398	378	398	398	398
35	2	350	350	350	350	350	350	354	350	350	350	350	350	360	350	352	350	350	350	350	350	350	350	350	350	354	350	350	354	356	352	354	358	350	354	350	352	352	350	350	370	350	350	370	350	350	352	354	350
36	2	350	350	350	350	350	350	350	350	350	350	352	350	350	356	350	350	366	350	350	356	350	350	352	350	350	360	350	374	362	358	372	362	356	382	360	356	374	360	354	398	352	352	364	354	354	374	362	356
37	1	364	352	350	364	352	354	352	350	352	352	350	350	350	350	350	350	350	350	362	350	356	350	350	350	350	350	350	360	392	380	360	392	378	396	398	398	398	398	378	398	398	378	398	390	364	360	392	378
38	2	356	352	390	362	394	364	382	398	366	350	396	364	378	398	364	350	350	350	360	394	366	356	398	362	350	398	350	350	350	350	350	350	350	350	350	350	350	350	350	350	350	350	350	350	350	350	350	350
39	1	360	350	382	358	366	380	384	366	382	358	364	378	384	362	376	354	360	358	360	350	380	360	364	376	358	360	364	356	364	366	352	366	364	360	362	380	352	350	368	358	350	380	350	350	378	356	364	366
40	1	350	352	358	350	350	356	350	356	360	350	352	358	350	356	362	350	350	362	350	350	350	350	350	358	350	350	356	380	374	362	382	398	364	382	378	358	356	398	382	382	378	364	354	358	356	382	394	364
41	1	398	388	398	398	390	398	394	366	398	388	386	398	384	350	368	350	360	398	398	390	398	394	386	398	360	350	394	398	374	378	380	370	398	398	394	398	398	370	398	398	392	398	398	392	398	380	390	398
42	1	392	376	378	394	372	382	394	382	388	394	380	390	392	382	390	392	380	386	394	382	388	394	382	390	392	380	394	366	366	356	390	366	386	394	386	366	390	376	386	394	380	398	390	378	398	390	366	386
43	1	396	378	386	394	398	392	396	398	384	398	378	384	398	398	386	398	350	350	396	378	384	396	376	382	398	398	386	352	362	350	358	382	350	354	362	354	368	362	386	368	362	384	360	362	386	356	384	356
44	1	384	390	390	384	358	390	384	396	390	386	398	392	384	398	370	384	380	394	384	388	386	386	398	396	386	398	396	388	376	380	350	392	376	394	384	378	350	384	372	394	392	378	350	382	372	398	378	378
45	1	394	398	350	398	398	372	396	398	368	398	398	398	398	398	368	390	398	398	392	398	370	392	398	396	390	398	394	390	378	362	356	398	350	390	398	398	392	378	360	398	398	398	394	398	398	352	378	350
46	2	384	396	352	374	380	366	390	396	354	356	378	352	394	396	398	392	384	398	370	396	354	374	388	352	392	392	398	382	394	372	398	396	374	396	394	390	398	396	390	396	382	376	396	392	372	398	396	374
47	2	380	370	380	382	372	366	380	370	364	380	368	366	378	364	364	378	368	364	382	374	366	380	372	366	378	370	364	384	350	390	382	350	374	388	350	394	388	356	398	390	350	398	392	396	398	382	350	374
48	2	358	384	380	362	384	380	362	382	380	364	382	380	362	380	380	362	366	380	380	384	384	366	380	382	360	398	382	396	390	374	398	358	368	398	394	398	398	390	368	398	398	398	398	394	398	396	392	374
49	2	392	398	398	396	388	398	360	388	398	362	384	394	352	350	370	358	350	352	394	390	398	362	386	398	356	350	350	362	368	386	366	374	382	360	360	376	362	374	376	354	356	350	350	366	352	366	374	384
50	2	350	354	360	384	360	354	350	358	362	384	364	396	352	362	362	362	350	392	384	360	358	384	362	398	354	356	364	366	356	368	368	374	368	358	372	398	370	374	370	390	374	354	374	360	352	368	372	366
51	2	350	360	362	350	350	362.8	350	350	362.6	350	350	361.8	350.6	350	365.4	350	350	363.8	350	350	350	350	350	362	350	350	364.6	398	382	388	398	382	398	398	382	390	398	380	398	398	380	398	398	380	398	398	382	390
52	2	388	362	354	388	364	354	388	364	372	390	366	356	388	362	352	356	366	354	388	366	354	390	366	374	360	364	354	372	386	368	370	388	370	392	386	364	398	384	372	350	380	364	350	350	372	370	386	372
53	2	398	382	398	372	378	396	398	392	398	394	390	398	396	390	374	364	364	398	394	390	394	396	390	398	396	388	398	368	362	380	368	350	384	368	362	380	368	358	384	368	362	380	370	358	382	368	362	382
54	1	370	372	374	376	372	374	370	394	378	388	374	376	374	396	356	352	352	356	372	372	372	374	374	374	352	352	356	350	354	350	350	360	350	350	366	362	350	364	350	350	366	360	378	366	360	350	356	350
[truncated: 60 more columns]
